# Supplementary material for: Diagnostic performance of four hepatitis-B surface antigen conformité Européenne (CE) marked and one WHO prequalified rapid diagnostic tests in Uganda
Source: PLoS One. 2026 Apr 8;21(4):e0346259. doi: 10.1371/journal.pone.0346259 (PMC13061167; doi:10.1371/journal.pone.0346259)
Supplement: S1 Dataset — (XLSX) [file pone.0346259.s003.xlsx]

## Sheet: Sheet1
ASSAY TYPE									DEMOGRAPHICS
LAB ID.	SAMPLE	CMIA	ELISA	RDT A	RDT B	RDT C	RDT D	RDT E	BLOOD GROUP	OCCUPATION	CO-INFECTION
	NO.	S/CO		SD BIOLINE	ASTRACARE	ACCURATE	ONE STEP	NOVA			(TTI)
1	1	1	1	1	1	1	1	1	_	_	NONE	CODE
2	2	1	1	1	1	1	1	1	A+	_	NONE	POS	1
3	3	1	1	1	1	1	1	1	B+	_	NONE	NEG	0
4	4	1	1	1	1	1	1	1	O+	_	NONE
5	5	1	1	1	1	1	1	1	A+	_	NONE
6	6	1	1	1	1	1	1	1	A+	_	NONE
7	7	1	1	1	1	1	1	1	O+	_	NONE
8	8	1	1	1	1	1	1	1	A+	_	NONE
9	9	1	1	1	1	1	1	1	_	_	NONE
10	10	1	1	1	1	1	1	1	_	_	NONE
11	11	1	1	1	1	1	1	1	B+	_	NONE
12	12	1	1	1	1	1	1	1	B+	_	NONE
13	13	1	1	0	0	0	0	0	_	TEACHER	NONE
14	14	1	1	1	1	1	1	1	O+	_	NONE
15	15	1	1	1	1	1	1	1	B+	_	NONE
16	16	1	1	1	1	1	1	1	O+	_	NONE
17	17	1	1	1	1	1	1	1	O+	_	NONE
18	18	1	1	1	1	1	1	1	O+	_	NONE
19	19	1	1	1	1	1	1	1	_	_	NONE
20	20	1	1	1	1	1	1	1	O+	_	NONE
21	21	1	1	1	1	1	1	1	A+	_	NONE
22	22	1	1	1	1	1	1	1	O+	_	NONE
23	23	1	1	1	1	1	1	1	O+	_	NONE
24	24	1	1	1	1	1	1	1	_	_	NONE
25	25	1	1	1	1	1	1	1	AB+	_	NONE
26	26	1	1	1	1	1	1	1	O+	_	NONE
27	27	1	1	1	1	1	1	1		_	NONE
28	28	1	1	1	1	1	1	1	A+	_	NONE
29	29	1	1	1	1	1	1	1	O+	_	NONE
30	30	1	1	1	1	1	1	1	O+	_	NONE
31	31	1	1	1	1	1	1	1	O+	_	NONE
32	32	1	1	1	1	1	1	1	B-	_	NONE
33	33	1	1	1	1	1	1	1	_	_	NONE
34	34	1	1	1	1	1	1	1	_	_	NONE
35	35	1	1	1	1	1	1	1	B+	_	NONE
36	36	1	1	1	1	1	1	1	O+	_	NONE
37	37	1	1	1	1	1	1	1	O+	_	NONE
38	38	1	1	1	1	1	1	1	O-	_	NONE
39	39	0	0	0	0	0	0	0	B+	_	NONE
40	40	0	0	0	0	0	0	0	O+	_	NONE
41	41	0	0	0	0	0	0	0	A+	_	NONE
42	42	0	0	0	0	0	0	0	O+	_	NONE
43	43	0	0	0	0	0	0	0	B+	_	NONE
44	44	0	0	0	0	0	0	0	B+	_	NONE
45	45	0	0	0	0	0	0	0	O+	_	NONE
46	46	0	0	0	0	0	0	0	B+	_	NONE
47	47	0	0	0	0	0	0	0	A+	_	NONE
48	48	0	0	0	0	0	0	0	O+	_	NONE
49	49	0	0	0	0	0	0	0	O+	_	NONE
50	50	0	0	0	0	0	0	0	O+	_	NONE
51	51	0	0	0	0	0	0	0	O+	_	NONE
52	52	0	0	0	0	0	0	0	O+	_	NONE
53	53	0	0	0	0	0	0	0	A+	_	NONE
54	54	0	0	0	0	0	0	0	A+	_	NONE
55	55	0	0	0	0	0	0	0	B+	_	NONE
56	56	0	1	0	0	0	0	0	O+	STUDENT	NONE
57	57	0	1	0	0	0	0	0	B+	STUDENT	NONE
58	58	0	0	0	0	0	0	0	A+	STUDENT	NONE
59	59	0	0	0	0	0	0	0	O+	_	NONE
60	60	0	0	0	0	0	0	0	B+	SECRETARY	NONE
61	61	0	0	0	0	0	0	0	O+	_	NONE
62	62	0	0	0	0	0	0	0	O+	_	NONE
63	63	0	0	0	0	0	0	0	O+	_	NONE
64	64	0	0	0	0	0	0	0	A+	_	NONE
65	65	0	0	0	0	0	0	0	B+	_	NONE
66	66	0	0	0	0	0	0	0	A+	_	NONE
67	67	0	1	0	0	0	0	0	A+	_	NONE
68	68	0	0	0	0	0	0	0	O+	_	NONE
69	69	0	0	0	0	0	0	0	O+	_	NONE
70	70	0	0	0	0	0	0	0	A+	_	NONE
71	71	0	0	0	0	0	0	0	O+	MECHANIC	NONE
72	72	0	0	0	0	0	0	0	O+	_	NONE
73	73	0	1	0	0	0	0	0	A+	CLINICAL OFFICER	NONE
74	74	0	0	0	0	0	0	0	O+	_	NONE
75	75	0	0	0	0	0	0	0	O+	_	NONE
76	76	0	0	0	0	0	0	0	A+	_	NONE
77	77	0	0	0	0	0	0	0	A+	_	NONE
78	78	0	0	0	0	0	0	0	O+	_	NONE
79	79	1	1	1	1	1	1	1	A+	_	NONE
80	80	1	1	1	1	1	1	1	_	_	NONE
81	81	1	1	1	1	1	1	1	A+	_	NONE
82	82	1	1	1	1	1	1	1	O+	_	NONE
83	83	1	1	1	1	1	1	1	A+	_	NONE
84	84	1	1	1	1	1	1	1	_	_	NONE
85	85	1	1	1	1	1	1	1	_	_	NONE
86	86	1	1	1	1	1	1	1	O+	_	NONE
87	87	1	1	1	1	1	1	1	B+	_	NONE
88	88	1	1	1	1	1	1	1	A+	_	NONE
89	89	1	1	1	1	1	1	1	B+	STUDENT	NONE
90	90	1	1	1	1	1	1	1	_	_	NONE
91	91	1	1	1	1	1	1	1	_	_	NONE
92	92	1	1	1	1	1	1	1	B+	_	NONE
93	93	1	1	1	1	1	1	1	O+	_	NONE
94	94	1	1	1	1	1	1	1	_	_	NONE
95	95	1	1	1	1	1	1	1	AB+	_	NONE
96	96	1	1	1	1	1	1	1	O+	_	NONE
97	97	1	1	1	1	1	1	1	O+	_	NONE
98	98	1	1	1	1	1	1	1	O+	_	NONE
99	99	1	1	1	1	1	1	1	O+	_	NONE
100	100	1	1	1	1	1	1	1	A+	STUDENT	NONE
101	101	1	1	1	1	1	1	1	O+	_	NONE
102	102	1	1	1	1	1	1	1	A+	_	NONE
103	103	1	1	1	1	1	1	1	O+	_	NONE
104	104	1	1	1	1	1	1	1	O+	BUSINESS MAN	NONE
105	105	1	1	1	1	1	1	1	_	_	NONE
106	106	1	1	1	1	1	1	1	A+	STUDENT	NONE
107	107	1	1	1	1	1	1	1	AB+	_	NONE
108	108	1	1	1	1	1	1	1	O+	_	NONE
109	109	1	1	1	1	1	1	1	A+	_	NONE
110	110	1	1	1	1	1	1	1	A+	_	NONE
111	111	1	1	1	1	1	1	1		_	NONE
112	112	1	1	1	1	1	1	1	B+	_	NONE
113	113	1	1	1	1	1	1	1	A+	_	NONE
114	114	1	1	1	1	1	1	1		_	NONE
115	115	1	1	1	1	1	1	1		_	NONE
116	116	1	1	1	1	1	1	1		_	NONE
117	117	1	1	1	1	1	1	1	AB+	_	NONE
118	118	1	1	1	1	1	1	1	A+	_	NONE
119	119	1	1	1	1	1	1	1		_	NONE
120	120	1	1	1	1	1	1	1		_	NONE
121	121	1	1	1	1	1	1	1	A+	_	HIV
122	122	1	1	1	1	1	1	1	O+	_	NONE
123	123	1	1	1	1	1	1	1	_	_	NONE
124	124	1	1	1	1	1	1	1	_	_	NONE
125	125	1	1	1	1	1	1	1	_	_	NONE
126	126	1	1	1	1	1	1	1	A+	_	NONE
127	127	1	1	1	1	1	1	1	_	_	NONE
128	128	1	1	1	1	1	1	1	_	_	HCV
129	129	1	1	1	1	1	1	1	_	_	SYPHILLIS
130	130	1	1	1	1	1	1	1	_	_	NONE
131	131	1	1	1	1	1	1	1	O+	_	NONE
132	132	1	1	1	1	1	1	1	B+	_	NONE
133	133	1	0	0	0	0	0	0	O+	_	HCV
134	134	1	1	1	1	1	1	1	O+	_	HCV
135	135	1	0	0	0	0	0	0	B+	STUDENT	HCV
136	136	1	0	0	0	0	0	0	A+	_	NONE
137	137	1	1	1	1	1	1	1	O+	_	NONE
138	138	1	0	1	1	1	1	1	O+	_	NONE
139	139	1	0	0	1	1	1	0	O+	_	NONE
140	140	1	0	0	0	0	0	0	O+	_	NONE
141	141	1	0	0	0	0	0	0	AB+	_	NONE
142	142	1	0	0	1	0	0	0	B+	_	NONE
143	143	1	0	0	1	0	0	1	B+	_	NONE
144	144	1	0	0	0	0	0	0	A+	_	NONE
145	145	1	0	0	0	0	0	0	O+	_	NONE
146	146	1	0	0	0	0	0	0	A+	_	NONE
147	147	1	0	0	0	0	0	0	A+	_	NONE
148	148	1	0	0	0	0	0	0	O+	_	NONE
149	149	1	0	0	0	0	0	0	O+	_	NONE
150	150	1	0	0	0	0	0	0	O+	_	NONE
151	151	1	0	0	0	0	0	0	_	_	NONE
152	152	1	0	0	0	0	0	0	A-	STUDENT	NONE
153	153	1	0	0	0	0	0	0	_	_	NONE
154	154	0	0	0	0	0	0	0	A+	_	NONE
155	155	0	0	0	0	0	0	0	_	_	NONE
156	156	0	0	0	0	0	0	0	A+	_	NONE
157	157	0	0	0	0	0	0	0	A+	_	NONE
158	158	0	0	0	0	0	0	0	O+	_	NONE
159	159	0	0	0	0	0	0	0	O+	_	NONE
160	160	0	0	0	0	0	0	0	O+	_	NONE
161	161	0	0	0	0	0	0	0	O+	_	NONE
162	162	0	0	0	0	0	0	0	AB+	_	NONE
163	163	0	0	0	0	0	0	0	O+	_	NONE
164	164	0	0	0	0	0	0	0	O+	_	NONE
165	165	0	0	0	0	0	0	0	O+	_	NONE
166	166	0	0	0	0	0	0	0	O+	_	NONE
167	167	0	0	0	0	0	0	0	B+	_	NONE
168	168	0	0	0	0	0	0	0	O+	_	NONE
169	169	0	0	0	0	0	0	0	A+	_	NONE
170	170	0	0	0	0	0	0	0	B+	_	NONE
171	171	0	0	0	0	0	0	0	O+	_	NONE
172	172	0	0	0	0	0	0	0	O+	_	NONE
173	173	0	0	0	0	0	0	0	O+	_	NONE
174	174	0	0	0	0	0	0	0	B+	_	NONE
175	175	0	0	0	0	0	0	0	AB+	_	NONE
176	176	0	1	0	0	0	0	0	B+	STUDENT	NONE
177	177	0	0	0	0	0	0	0	A+	_	NONE
178	178	0	1	0	0	0	0	0	O+	_	NONE
179	179	_	_	0	0	1	0	0	A+	_	NONE
180	180	_	_	0	0	0	0	0	O+	STUDENT	NONE
181	181	1	0	0	0	0	0	0	A+	_	NONE
182	182	1	0	0	0	0	0	0	A+	_	NONE
183	183	1	0	0	0	0	0	0	A+	_	NONE
184	184	1	0	0	0	0	0	0	A+	STUDENT	NONE
185	185	1	0	0	0	0	0	0	A+	FARMER	NONE
186	186	1	0	0	0	0	0	1	A+	_	NONE
187	187	1	0	0	0	0	0	0	O+	BUSINESS MAN	NONE
188	188	1	0	0	0	0	0	0	A+	_	NONE
189	189	1	0	0	0	0	0	0	O+	_	NONE
190	190	1	0	0	0	0	0	0	B+	_	NONE
191	191	1	0	0	0	0	0	0	O+	_	NONE
192	192	0	_	0	0	0	0	0	AB+	_	NONE
193	193	0	_	0	0	0	0	0	O+	_	NONE
194	194	1	0	1	1	1	1	1	B+	_	SYPH
195	195	1	_	0	0	0	0	0	O+	_	SYPH
196	196	_	_	0	0	0	0	0	O+	_	NONE
197	197	_	_	0	0	0	0	0	O+	_	NONE
198	198	0	0	0	0	0	0	0	O+	STUDENT	NONE
199	199	0	0	0	0	0	0	0	O+	_	NONE
200	200	0	0	0	0	0	0	0	O+	_	NONE

## Sheet: Sheet2
		ASSAY TYPE INDETERMINATE SAMPLES
LAB ID	SAMPLE	CMIA	ELISA	RDT A	RDT B	RDT C	RDT D	RDT E	NAT
	NO.			SD BIOLINE	ASTRACARE	ACCURATE	ONE STEP	NOVA
1	13	1	0	0	0	0	0	0	0
2	133	1	0	0	0	0	0	0	1
3	135	1	0	0	0	0	0	0	1
4	136	1	0	0	0	0	0	0	1
5	137	1	0	1	1	1	1	1	1
6	138	1	0	1	1	1	1	1	0
7	139	1	0	0	1	1	1	0	1
8	140	1	0	0	0	0	0	0	0
9	141	1	0	0	0	0	0	0	0
10	142	1	0	0	1	0	0	0	0
11	143	1	0	0	1	0	0	1	1
12	144	1	0	0	0	0	0	0	0
13	145	1	0	0	0	0	0	0	0
14	146	1	0	0	0	0	0	0	0
15	147	1	0	0	0	0	0	0	0
16	148	1	0	0	0	0	0	0	0
17	149	1	0	0	0	0	0	0
18	150	1	0	0	0	0	0	0	0
19	151	1	0	0	0	0	0	0	0
20	152	1	0	0	0	0	0	0	0
21	153	1	0	0	0	0	0	0	0
22	179	_	_	0	0	1	0	0	0
23	180	_	_	0	0	0	0	0	0
24	181	1	0	0	0	0	0	0	0
25	182	1	0	0	0	0	0	0	0
26	183	1	0	0	0	0	0	0	0
27	184	1	0	0	0	0	0	0	0
28	185	1	0	0	0	0	0	0	0
29	186	1	0	0	0	0	0	1	0
30	187	1	0	0	0	0	0	0	0
31	188	1	0	0	0	0	0	0	0
32	189	1	0	0	0	0	0	0	0
33	190	1	0	0	0	0	0	0	0
34	191	1	0	0	0	0	0	0	1
35	194	1	0	1	1	1	1	1	0
36	0	1	_	0	0	0	0	0	0
